# Supplementary material for: Dual-mechanism based CTLs infiltration enhancement initiated by Nano-sapper potentiates immunotherapy against immune-excluded tumors
Source: Nat Commun. 2020 Jan 30;11:622. doi: 10.1038/s41467-020-14425-7 (PMC6992734; doi:10.1038/s41467-020-14425-7)
Supplement: Supplementary file 4 — Source Data [file 41467_2020_14425_MOESM4_ESM.xlsx]

## Sheet: Fig. 2h
Fig. 1h
			Tumor			Liver			Lung			Spleen			Kidney			Heart			Serum
	FHK-pLIGHT@CaP		100.36	121.04	108.79	28.08	42.16	35.74	16.08	23.82	21.53	18.56	27.88	24.29	21.03	15.64	18.53	7.76	5.44	6.61	0.23	0.62	0.51
	Nano-sapper		189.31	178.27	184.53	56.42	62.02	59.21	31.11	35.16	30.19	42.27	41.51	40.52	25.32	23.19	23.25	7.37	8.91	8.03	0.12	0.22	0.13

## Sheet: Fig. 3e
Fig. 2e
	anti-α-SMA		Abcam		ab5694				anti-FAP		Abcam		ab28244
	anti-fibronectin		Abcam		ab23750				anti-GAPDH		Abcam		ab8245

## Sheet: Fig. 5c
Fig. 4c
		Radiant efficiency [×10^8p/s/cm^2/sr]/[μW/cm^2]
	Days after inoculation (d)	Saline			FHK-CaMP			FHK-LIGHT@CaP			Nano-sapper
	15	18.11	21.5	17.36	18.22	14.38	14.4	16.5	15.6	13.71	19.84	18.92	14.16
	18	21.14	21.84	20.31	27.39	22.43	15.55	15.61	15.72	31.8	36.91	40.41	37.15
	22	15.27	15.19	31.77	36.65	40.52	37.49	35.94	21.87	44.07	45.3	57.23	44.13

## Sheet: Fig. 9b
Fig. 8b
		Weight (g)
KPC1199	Days post inoculation (d)	Saline						Gemcitabine						α-PD-1						Nano-sapper						Nano-sapper + α-PD-1
	0	21.8	21.1	21.3	21.7	21.5		21.7	21.5	21.7	21.4	21.6		21.7	21.5	21.6	21.4	21.7		21.1	21.4	21.4	21.1	21.3		21.6	21.1	20.4	22.3	21.5
	4	21.1	21.6	21.2	21.5	21.4		21.3	21.5	21.5	21.23	21.4		21.4	21.6	21.5	21.3	21.6		21.8	22.1	22.1	21.8	21.9		21.3	20.2	19.7	21.6	20.7
	9	21.4	22.4	21.7	22.1	22		21	21	21.1	20.9	21		21.2	21	21.1	20.9	21.2		20.7	21.1	21	20.8	20.9		21.7	20.8	20.3	22.2	21.3
	14	20.6	21.9	21.1	21.5	21.4		21	20	20.6	20.4	20.5		21.7	20.9	21.3	21.1	21.4		21.3	21.3	21.4	21.2	21.3		21.4	20.7	20	21.9	21.1
	15	19.9	20.9	20.2	20.6	20.5		20	20.1	20.2	19.9	20.1		20.1	20.5	20.3	20.1	20.4		19.81	20.3	20.2	19.9	20.1		20.3	19.95	19.1	21	20.1
	17	18.8	19.4	18.9	19.3	19.2		19.7	19.6	19.7	19.5	19.7		19.9	20.6	20.25	20.1	20.4		19	19.8	19.5	19.2	19.4		20.4	19.5	18.9	20.8	19.9
	19	18.3	19.2	18.6	18.9	18.8		19	19.3	19.3	19	19.2		19.3	20.3	19.8	19.6	19.9		18.7	19.3	19.2	18.9	19		20.2	19.4	18.8	20.8	19.8
	21	18.9	18.9	18.7	19.1	19		18	19.1	18.6	18.4	18.6		18	19.1	18.6	18.4	18.7		18.6	19.6	19.2	18.9	19.1		20	19.6	18.9	20.7	19.8
	23	18.8	17.6	18	18.4	18.3		18.1	18.5	18.4	18.2	18.3		18.3	18.8	18.5	18.3	18.7		18.3	19.3	18.9	18.6	18.8		20.1	19.5	18.8	20.7	19.8
	25	17.3	17.1	17	17.4	17.3		18.2	17.9	18.1	17.9	18.1		18.5	17.4	17.9	17.7	18.1		18.1	18.9	18.6	18.4	18.5		20.2	19.6	18.9	20.8	19.9
	27	17	16.9	16.3	17	16.9		18	18.3	18.1	18	18.2		18	17.5	17.7	17.5	17.9		17.9	18.7	18.4	18.2	18.3		19.9	19.3	18.6	20.6	19.6
	29							17.9	17.9	18	17.8	17.9								17.8	17.9	17.9	17.7	17.9		19.9	19.2	18.5	20.5	19.6
		Weight (g)
Panc02	Days post inoculation (d)	Saline						Gemcitabine						α-PD-1						Nano-sapper						Nano-sapper + α-PD-1
	0	21.7	20.4	21.6	20.5	21		21.7	21.5	21.6	21.8	21.4		22.2	21.6	21.9	22	21.7		22.6	21.5	22.1	22.7	21.4		21.4	22.1	21.7	21.5	21.9
	4	21.7	20.9	21.6	21	21.3		22.5	21.5	22	22.6	21.4		21.9	22.2	22	21.7	22.3		22.8	21.5	22.2	22.9	21.5		22.6	22	22.3	22.7	21.8
	9	22	20.9	21.9	21	21.5		22.1	21	21.6	22.2	20.9		22.4	22.1	22.3	22.3	22.2		22.6	22.8	22.7	22.7	22.7		22.7	21.2	21.9	22.8	21
	14	21.6	20.2	21.5	20.3	20.9		21.9	20	20.9	22	19.9		22	21.7	21.9	21.9	21.9		21.9	21.2	21.5	22	21.1		21.8	21	21.4	21.9	20.8
	15	20.8	19.7	20.7	19.8	20.2		21.5	20.1	20.8	21.6	20		21.2	21.9	21.5	21	22		20.4	22.1	21.2	20.5	22		21.6	20.8	21.2	21.7	20.7
	17	19.6	18	19.5	18.1	18.8		20.8	19.6	20.2	20.9	19.5		20.6	21	20.8	20.5	21.1		20.5	21	20.8	20.6	20.9		22.1	20.5	21.3	22.2	20.4
	19	20.5	17.9	20.4	18	19.2		19.7	19.3	19.5	19.8	19.2		20.4	21.3	20.9	20.2	21.5		20.7	21.2	20.9	20.8	21.1		21.8	20.3	21.1	21.9	20.1
	21	19.8	17.7	19.7	17.8	18.7		19.8	19.1	19.5	19.9	19		20.2	20.1	20.2	20	20.3		21	21.8	21.4	21.1	21.7		21.7	21	21.4	21.8	20.9
	23	19.7	17.4	19.6	17.5	18.6		19.1	18.5	18.8	19.2	18.4		19.1	20.1	19.6	19	20.2		20.2	21.1	20.6	20.3	21		21.3	21	21.2	21.4	20.8
	25	19.9	17.9	19.9	18	18.9		19	17.9	18.5	19.1	17.8		19.8	18.9	19.4	19.7	19		20.5	20.2	20.3	20.6	20.1		22.1	20.8	21.5	22.2	20.6
	27	18.3	17.3	18.2	17.4	17.8		18.9	18.3	18.6	19	18.2		19.3	19	19.1	19.1	19.1		19.4	21.1	20.3	19.5	21		22.3	20.5	21.4	22.4	20.4
	29	18.4	17.8	18.4	17.5	18.1		18.9	17.9	18.4	19	17.8		18.5	19.9	19.2	18.4	20		20.1	19.7	19.9	20.2	19.6		23.3	21	22.2	23.4	20.8

## Sheet: Fig. 9c
Fig. 8c
	U/L	Healthy	Saline	Gem	α-PD-1	Nano-sapper	Nano-sapper+α-PD-1
	AST	200.8	454.4	212.7	134.3	201.9	163.5
		217	418.9	205.8	132.8	181.4	153.7
		220.3	438.6	212.1	119.4	193.1	93
		194.3	398.1	206	150.2	210.6	84.8
		189.2	428.6	206.4	141.1	184.3	77.2
	ALT	28.9	76.2	27.4	25.8	31.9	36
		22.9	78	22.7	11.1	27.3	23.7
		19	70.8	19.6	35.1	32.8	34.6
		26.1	84.6	24.4	21.6	32.4	25.1
		21.4	79.2	39.4	36.7	23.4	32.5
	mg/dL
	BUN	21.3	33.2	42.6	21.6	21.1	24.7
		18.4	38.2	25.7	24.4	26.9	26.8
		22.4	31.8	21.7	19.6	23.9	24.2
		22.5	31.4	38.5	24.2	23.7	28.3
		18.5	35.2	16	22.8	27	22.9

## Sheet: Supplementary Figure 10d
Supplementary Figure 10d
	anti-α-SMA			abcam		ab5694			anti-FAP			abcam		ab28244
	anti-fibronectin			abcam		ab23750			anti-GAPDH			abcam		ab8245

## Sheet: Supplementary Figure 10f
Supplementary Figure 10f
	anti-Smad2		abcam		ab33875				anti-pSmad2		abcam		ab53100				anti-GAPDH
	anti-Smad3		abcam		ab28379				anti-pSmad3		abcam		ab52903

## Sheet: Supplementary Figure 14b
Supplementary Figure 14b
		Radiant efficiency [×10^8p/s/cm^2/sr]/[μW/cm^2]	pLIGHT@CaMP			Nano-sapper
		Heart	1.97	1.22	1.61	1.31	1.15	1.21
		Liver	5.31	4.97	5.11	4.15	4.22	4.19
		Spleen	3.31	3.97	3.74	3.15	3.22	3.19
		Lung	1.167	2.317	1.84	2.17	2.22	2.2
		Kidney	3.11	3.266	3.24	2.666	3.56	3.11
		Tumor	9.44	11.86	10.61	15.33	18.54	16.95
